# Supplementary material for: “I Climbed a Fig Tree, on an Apple Bashing Spree, Only Pears Fell Free”: Economic, Symbolic and Intrinsic Values of Plants Occurring in Slovenian Folk Songs Collected by K. Štrekelj (1895–1912)
Source: Plants (Basel). 2022 Feb 7;11(3):458. doi: 10.3390/plants11030458 (PMC8838053; doi:10.3390/plants11030458)
Supplement: Supplementary file 1 [file plants-11-00458-s001.zip]

Archive with 5 entries (4 files):
- plants-1580314/__MACOSX/
- plants-1580314/__MACOSX/._02 Appendix I climbed a fig tree Plants.docx
- plants-1580314/__MACOSX/._03 Appendix Table 2.2.22.docx
- plants-1580314/plants-1580314 - Appendix S1.pdf
- plants-1580314/plants-1580314 - Appendix Table S2.pdf
